# Supplementary material for: Diagnostic and Prognostic Evaluation of Novel Biomarkers Compared to ESC 0/1 h and 0/3 h Algorithms in Patients with Suspected Non-ST-Elevation Myocardial Infarction
Source: J Clin Med. 2025 Apr 24;14(9):2957. doi: 10.3390/jcm14092957 (PMC12072832; doi:10.3390/jcm14092957)
Supplement: Supplementary file 1 [file jcm-14-02957-s001.zip]

Archive with 1 entries (1 files):
- jcm-3569307-supplementary.pdf
